# Supplementary material for: Biomimetic Mechanism Transfer in Interior Environmental Comfort: A Systematic Mapping and Evidence-Stratified Framework
Source: Biomimetics (Basel). 2026 Mar 25;11(4):225. doi: 10.3390/biomimetics11040225 (PMC13113413; doi:10.3390/biomimetics11040225)
Supplement: Supplementary file 1 [file biomimetics-11-00225-s001.zip]

Archive with 1 entries (1 files):
- biomimetics-4208595-supplementary.pdf
